# Supplementary material for: Prevalence and factors associated with pre-diabetes and undiagnosed diabetes in Cambodia: cross-sectional study based on the World Health Survey Plus 2023
Source: BMJ Open. 2026 Jan 14;16(1):e102715. doi: 10.1136/bmjopen-2025-102715 (PMC12815103; doi:10.1136/bmjopen-2025-102715)
Supplement: online supplemental file 2 [file bmjopen-16-1-s002.Rmd]

---
title: "Pre-T2D and undiagnosed T2D"
author: "Srean Chhim"
date: "2024-02-27"
output:
  html_document:
    df_print: paged
  word_document: default
  pdf_document: default
---

# Loading packages

```{r include=FALSE}


#Load in our packages
pacman::p_load(
  rio,            # for importing data
  here,           # for relative file paths
  janitor,        # for cleaning data and simple tables
  skimr,          # inspecting the data
  lubridate,      # handling dates and times
  gtsummary,      # easy publication-ready tables and regression
  skimr,          # quick breakdown of dataframes
  survey,
  mitools, 
  haven, 
  cellranger,
  tidyverse,
  broom, 
  rlang,
  broom.helpers,
  forcats, 
  flextable,
  huxtable,
  ftExtra,
  ggsci,
  srvyr,
  cleaner, 
  gt, 
  mice
  
)

```

# Importing data

```{r importData, echo=TRUE, message=FALSE, warning=FALSE, paged.print=FALSE}
# Load original data
df_r <- read_dta("WHS+KH_MERGE_v3.dta")

# Subset variables for analysis
dc <- df_r %>% 
  select(
    #--- Respondent & Household Info ---#
    q1000c,      # Kept for filtering condition
    q0104,
    Q0410,
    q1001, 
    q1004, 
    q1006, 
    q1007, 
    q1010, 
    q1011,

    #--- Health State & Cognition (Section 2) ---#
    q2501s, q2501d, 
    q2502s, q2502d, 
    q2503s, q2503d,
    q2506,
    q2507,
    q2508,
    q2544, 
    q2545,
    q2546,
    q2556,
    q2560,

    #--- Risk Factors (Section 3) ---#
    q3001, q3004, q3011, q3014, q3021, q3024,
    q3100, q3102, q3103, q3104, q3105a:q3105g, q3108,
    q3300, q3301, q3307, q3308,
    q3401, q3402, q3403h, q3403m,
    q3404, q3405, q3406h, q3406m,
    q3407, q3408, q3409h, q3409m,
    q3410, q3411, q3412h, q3412m,
    q3413, q3414, q3415h, q3415m,
    q3416h, q3416m,

    #--- Health System Responsiveness (Section 4) ---#
    q4022, q4022am, q4022ay,
    q4023a, q4023b,
    q4079,

    #--- Derived Variables & Survey Weights ---#
    wealthscore_cat,
    pweight
    
  ) %>% 
  filter(q1000c == 1) # If participants were eligible and agreed to participate. 

# Uncomment to examine data 
 #skim(dc)
```

# Preparing data

```{r cleanData, echo=TRUE, message=FALSE, warning=FALSE, paged.print=FALSE}

# Setting
dc$urban <- factor(dc$q0104, levels = c(2, 1), labels = c("Rural", "Urban"))

# Gender
dc$sex <- factor(dc$q1004, levels = c(1, 2), labels = c("Male", "Female"))

# Age
dc <- dc %>%
  mutate(
    age_cat = case_when(
      q1006 >= 18 & q1006 <= 29 ~ "18-29",
      q1006 >= 30 & q1006 <= 39 ~ "30-39",
      q1006 >= 40 & q1006 <= 49 ~ "40-49",
      q1006 >= 50 & q1006 <= 88 ~ "50+"
    )
  )


dc$age_cat <- factor(dc$age_cat)
table(dc$age_cat)

dc$age_cont <- dc$q1006[dc$q1006 <= 88]

dc <- dc %>%
  mutate(
    age_cat1 = case_when(
      q1006 >= 18 & q1006 <= 39 ~ "18-39",
      q1006 >= 40 & q1006 <= 49 ~ "40-49",
      q1006 >= 50 & q1006 <= 88 ~ "50+"
    )
  )

dc$age_cat1 <- factor(dc$age_cat1)
#table(dc$age_cat1)

# Socio-economic class (classified into five quintiles)
dc$wealthscore_cat1 <- factor(dc$wealthscore_cat, levels = c(1, 2, 3, 4, 5), labels = c("Poorest", "Poor", "Middle", "Rich", "Richest"))
# dc$wealthscore_cat[is.na(dc$wealthscore_cat)]<-"Middle"
# table(dc$wealthscore_cat)

# Marital status of the household members Q0407
dc <- dc %>%
  mutate(
    marrital = factor(case_when(
      q1007 == 1 ~ "Never married",
      q1007 == 2 | q1007 == 3 ~ "Married or living together",
      q1007 == 4 | q1007 == 5 ~ "Separated/divorced/windowed"
    ))
  )


# Education
table(dc$q1010)
table(dc$q1011)
dc$q1011[dc$q1010 == 2] <- 0
dc$q1011[dc$q1011 == 6] <- 5

dc$edu <- factor(
  dc$q1011,
  levels = c(0, 1, 2, 3, 4, 5),
  labels = c(
    "Never attended school",
    "Less than primary school",
    "Primary school completed",
    "Secondary school completed",
    "High school completed",
    "College/pre-university/University completed"
  )
)
# Having health insurance Q0410

dc <- dc %>% mutate(insurance = case_when(Q0410 < 4 ~ "Yes", 
                                          Q0410 == 4 ~ "No", 
                                          TRUE ~ NA))

dc$insurance <- factor(
  dc$insurance,
  levels = c("Yes", "No"),
  labels = c("Insured", "Not insured")
)

# Smoking

dc <- dc %>%
  mutate(
    across(starts_with("q300"), as.numeric),

    smoke = case_when(
      q3001 %in% c(1, 2) ~ "Current",
      q3004 %in% c(1, 2) ~ "Former",
      TRUE ~ "Non"
    ),
    smokeless_tobacco = case_when(
      q3011 %in% c(1, 2) ~ "Current",
      q3014 %in% c(1, 2) ~ "Former",
      TRUE ~ "Non"
    ),
    e_cigarette = case_when(
      q3021 %in% c(1, 2) ~ "Current",
      q3024 %in% c(1, 2) ~ "Former",
      TRUE ~ "Non"
    ),
    smoke_combined = case_when(
      smoke == "Non" & smokeless_tobacco == "Non" & e_cigarette == "Non" ~ "Non",
      smoke == "Current" | smokeless_tobacco == "Current" | e_cigarette == "Current" |
      smoke == "Former" | smokeless_tobacco == "Former" | e_cigarette == "Former" ~ "Smoker",
       TRUE ~ NA # Handle any unexpected combinations
    )
  ) %>%
  mutate(
    across(c(smoke, smokeless_tobacco, e_cigarette, smoke_combined), 
           ~fct_relevel(., c("Current", "Former", "Non")))
  )


# Alcohol
# How often do you have a drink containing alcohol?
dc <- dc %>% mutate(
  alcohol1 = case_when(
    is.na(q3102) ~ 0,
    q3102 == 1 ~ 1,
    q3102 == 2 ~ 2,
    q3102 == 3 ~ 3,
    q3102 == 4 ~ 4, 
    TRUE ~ NA_real_
  )
)

# Q3104. How many standard drinks containing alcohol do you have on a typical day?
dc <- dc %>% mutate(
  alcohol2 = case_when(
    is.na(q3104) | q3104 == 1 ~ 0,
    q3104 == 2 ~ 1,
    q3104 == 3 ~ 2,
    q3104 == 4 ~ 3,
    q3104 == 5 ~ 4, 
    TRUE ~ NA_real_
  )
)

# Q3108. How often do you have six or more drinks on one occasion?
dc <- dc %>% mutate(
  alcohol3 = case_when(
    is.na(q3108) | q3108 == 1 ~ 0,
    q3108 == 2 ~ 1,
    q3108 == 3 ~ 2,
    q3108 == 4 ~ 3,
    q3108 == 5 ~ 4,
    TRUE ~ NA_real_
  )
)

dc <-
  dc %>%
  rowwise() %>%
  mutate(alcohol_disorder = sum(c_across(alcohol1:alcohol3))) %>%
  mutate(
    alcohol_disorder_cat = factor(case_when(
      (alcohol_disorder >= 4 & sex == "Male") |
        (alcohol_disorder >= 3 & sex == "Female") ~
        "High risk",
      TRUE ~ "Low risk"
    ))
  ) %>%
  ungroup()

dc <-
  dc %>% rowwise() %>%
  mutate(alcohol_amount = sum(c_across(q3105a:q3105g))) %>%
  mutate(alcohol_amount = if_else(is.na(alcohol_amount), 0, alcohol_amount))

# dc %>% select(q3105a:q3105g, alcohol_amount) %>% summary()

# dc %>% select(q3102, q3104, q3108, alcohol1, alcohol2, alcohol3, alcohol_disorder, alcohol_disorder_cat ) %>% View()
# dc %>% select(q3105a:q3105g, alcohol_amount) %>% View()

# Salt consumption
dc <- dc %>%
  mutate(
    food_security = q3307 + q3308,
    food_security_cat = factor(case_when(
      food_security >= 8 ~ "High food security",
      food_security >= 5 ~ "Medium food security",
      food_security < 5 ~ "Low food security", 
      TRUE ~ NA
    ))
  )

# dc %>% select(q3307, q3308, food_security, food_security_cat) %>% View()
# freq(dc$food_security_cat)
dc <- dc %>% mutate(fruit_veg = ifelse(is.na(q3300) | q3300<0, 0, q3300) + ifelse(is.na(q3301) | q3301<0, 0, q3301))

dc <- dc %>%
  mutate(
    q3300 = if_else(q3300 == -8, NA_integer_, q3300),
    fruit = factor(case_when(
      q3300 < 5 ~ "<5",
      q3300 >= 5 ~ ">=5 (adequate)",
      TRUE ~ NA
    )),
    q3301 = if_else(q3301 == -8, NA_integer_, q3301),
    vigi = factor(case_when(
      q3301 < 5 ~ "<5",
      q3301 >= 5 ~ ">=5 (adequate)",
      TRUE ~ NA
    )),
    fruit_vigi = case_when(
      fruit_veg <5 ~ "<5",
      fruit_veg >= 5 ~ ">=5 (adequate)",
      TRUE ~ NA  # Catch-all for other combinations or missing values
    )
  )
# Physical
dc <- dc %>%
  mutate(
    vigorous_minutes_work =
      ifelse(q3401 == 1, q3402 * (q3403h * 60 + q3403m), 0),
    moderate_minutes_work =
      ifelse(q3404 == 1, q3405 * (q3406h * 60 + q3406m), 0),
    moderate_minutes_travel =
      ifelse(q3407 == 1, q3408 * (q3409h * 60 + q3409m), 0),
    vigorous_minutes_recreation =
      ifelse(q3410 == 1, q3411 * (q3412h * 60 + q3412m), 0),
    moderate_minutes_recreation =
      ifelse(q3413 == 1, q3414 * (q3415h * 60 + q3415m), 0),
   # low_minutes = 7 * (q3416h * 60 + q3416m),

    # Assuming MET values of 4 for moderate and 8 for vigorous
    MET_minutes =
      (vigorous_minutes_work * 8) +
      (moderate_minutes_work * 4) +
      (moderate_minutes_travel * 4) +
      (vigorous_minutes_recreation * 8) +
      (moderate_minutes_recreation * 4),
    MET_minutes_cat = factor(case_when(
      MET_minutes >=600 ~ "Active",
     MET_minutes<600 ~ "Inactive"
    ))
  )
dc$MET_minutes_cat<-factor(dc$MET_minutes_cat, levels = c("Active", "Inactive"), 
  labels = c("Active (>=600)", "Inactive (<600)")                         )


#--- Calculate and categorize sedentary time ---#
dc <- dc %>%
  mutate(
    # Step 1: Handle missing values. coalesce() replaces NA with 0.
    # This assumes a blank entry means 0 time was spent.
    hours = coalesce(q3416h, 0),
    minutes = coalesce(q3416m, 0),

    # Step 2: Calculate total sedentary time in minutes.
    total_sedentary_minutes = (hours * 60) + minutes,

    # Step 3: Classify into categories based on thresholds.
    # A common threshold for high sedentary behavior is >8 hours/day.
    sedentary_category = case_when(
      total_sedentary_minutes >= 480 ~ "High Sedentary", # 8 hours or more
      total_sedentary_minutes >= 360 ~ "Moderate Sedentary", # 6 to 8 hours
      TRUE                         ~ "Low Sedentary"       # Less than 6 hours
    ),
    
    # Step 4 (Optional but recommended): Convert to an ordered factor for plotting.
    sedentary_category = factor(sedentary_category, 
                                levels = c("Low Sedentary", "Moderate Sedentary", "High Sedentary"))
  )


# BMI = weight (kg) ÷ height 2 (meters)

dc <- dc %>%
  mutate(
    # 1. Clean weight (kg) and height (m)
    # Replaces non-response codes (e.g., 887) with NA
    weight_kg = if_else(q2507 <0 | q2507 >=887, NA_real_, q2507),
    
    # Clean height and convert from cm to m if necessary.
    # This logic assumes values > 3 are in cm (e.g., 175) and need conversion.
    # It's safer than the original check for > 1.5.
    height_m = case_when(
      q2506 <0 | q2506 >=887 ~ NA_real_,    # Non-response codes
      q2506 > 3    ~ q2506 / 100, # Convert from cm to m
      TRUE         ~ q2506        # Assumes value is already in meters
    ),
    
    # 2. Calculate BMI
    # The formula is weight (kg) / [height (m)]^2
    bmi = weight_kg / (height_m^2),
    
    # Clean implausible BMI values
    bmi = if_else(bmi > 70 | bmi < 10, NA_real_, bmi),

    # 3. Create BMI categories  underweight, normal, overweight, obese
    # case_when evaluates sequentially, so you don't need to repeat conditions
    # (e.g., no need for `bmi >= 18.5 & bmi < 25`)
    bmi_cat = case_when(
      bmi < 18.5 ~ "Underweight",
      bmi < 25   ~ "Normal",
      bmi < 30   ~ "Overweight",
      bmi >= 30  ~ "Obese",
      TRUE       ~ NA_character_ # Handles any NA BMI values
    )
  )

dc$bmi_cat <- factor(
  dc$bmi_cat,
  levels =c("Underweight", "Normal", "Overweight", "Obese"),
  labels =c("Underweight (<18.5)", "Normal (18.5-24.9)", "Overweight (25.0-29.9)", "Obese (>=30.0)")
)


# Waist
# Waist circumference category
dc <- dc %>% 
  mutate(
    waist_cat = case_when(
      # High-risk: waist > 102cm for males or > 88cm for females
      (q2508 > 102 & sex == "Male") | (q2508 > 88 & sex == "Female") ~ "High",
      
      # Normal-risk: waist <= 102cm for males or <= 88cm for females
      (q2508 <= 102 & sex == "Male") | (q2508 <= 88 & sex == "Female") ~ "Normal"
      
    )
  )

# Hypertension status
dc <- dc %>%
  mutate(
    # Calculate average of the 2nd and 3rd BP readings
    systolic_avg = (q2502s + q2503s) / 2,
    diastolic_avg = (q2502d + q2503d) / 2,

    # Create hypertension variable using the correct definition
    htn = case_when(
      # Hypertension is defined as SBP >= 140 OR DBP >= 90
      systolic_avg >= 140 | diastolic_avg >= 90 ~ "Hypertension",
      
      # Normal is defined as SBP < 140 AND DBP < 90
      systolic_avg < 140 & diastolic_avg < 90 ~ "Normal"
      
    ),
    
    # Convert to a factor to control the order in plots/tables
    htn = factor(htn, levels = c("Normal", "Hypertension"))
  )


# Control hypertension
dc <- dc %>%
  mutate(
    control_htn = factor(case_when(
      (q4079 ==1 | htn == "Hypertension") ~ "Yes",
      q4079 ==2 & htn == "Normal" ~ "No"
    )
  )
  )

# Total Cholesterol 


dc<- dc %>% mutate(
  total_cholesterol = case_when(
    q2556>=0 & q2556< 240 ~ "Normal", 
    q2556 >=240 ~ "Elevated (≥ 240mg/dL)", 
    TRUE ~ NA
    )
  )

dc$total_cholesterol <-factor(dc$total_cholesterol, 
                                levels = c("Normal",
                                           "Elevated (≥ 240mg/dL)"
                                           ))
#Triglycerides

dc<- dc %>% mutate(
  total_Triglycerides = case_when(
    q2560 >= 0 & q2560 < 150 ~ "Normal", 
    q2560 >=150 ~ "Elevated (≥ 150mg/dL)", 
    TRUE ~ NA
    )
  )

dc$total_Triglycerides <-factor(dc$total_Triglycerides, 
                                levels = c("Normal",
                                           "Elevated (≥ 150mg/dL)"))

# Create a detailed diabetes status variable
dc <- dc %>%
  mutate(
    # Create status using self-report (q4022) and what appears to be HbA1c (q2546)
    diabetes_status = case_when(
      # 1. Identify individuals with a prior diagnosis first. This is the strongest information.
      q4022 == 1 ~ "Diagnosed T2D",
      
      # 2. For those never diagnosed (q4022 == 2), use their lab values to classify them.
      q4022 == 2 & q2546 >= 6.5 ~ "Undiagnosed T2D",
      q4022 == 2 & (q2546 >= 5.7 & q2546 < 6.5) ~ "Prediabetes",
      q4022 == 2 & (q2546 < 5.7 & q2546 >=0) ~ "No Diabetes", 
      q4022 == 2 & q2546 <0 ~ NA
      
    ),
    
    # Convert the new variable to a factor with a clear, ordered hierarchy
    diabetes_status = factor(diabetes_status, levels = c(
      "No Diabetes",
      "Prediabetes",
      "Undiagnosed T2D",
      "Diagnosed T2D"
    ))
  )


#--- Calculate and categorize sedentary time ---#
dc <- dc %>%
  mutate(
    # Step 1: Handle missing values. coalesce() replaces NA with 0.
    # This assumes a blank entry means 0 time was spent.
    hours = coalesce(q3416h, 0),
    minutes = coalesce(q3416m, 0),

    # Step 2: Calculate total sedentary time in minutes.
    total_sedentary_minutes = (hours * 60) + minutes,

    # Step 3: Classify into categories based on thresholds.
    # A common threshold for high sedentary behavior is >8 hours/day.
    sedentary_category = case_when(
      total_sedentary_minutes >= 480 ~ "High Sedentary", # 8 hours or more
      total_sedentary_minutes >= 360 ~ "Moderate Sedentary", # 6 to 8 hours
      TRUE                         ~ "Low Sedentary"       # Less than 6 hours
    ),
    
    # Step 4 (Optional but recommended): Convert to an ordered factor for plotting.
    sedentary_category = factor(sedentary_category, 
                                levels = c("Low Sedentary", "Moderate Sedentary", "High Sedentary"))
  )

dc<-as.data.frame(dc)
 dc_select<- dc %>% select(q1001, urban, sex, age_cont, age_cat1, age_cat, marrital, wealthscore_cat1,
                edu, insurance, MET_minutes_cat, q3300, 
                q3301, fruit_vigi, smoke_combined, 
                alcohol_disorder_cat,
                bmi, bmi_cat, waist_cat, total_cholesterol, total_Triglycerides, control_htn, diabetes_status, pweight) 
# skim(dc_select)
```

# Imputation

```{r}
summary(dc_select)
dc_select2<-dc_select 
pct.missing <- round(colMeans(is.na(dc_select2)) * 100, 2) 
pct.missing


# Install the package if you don't have it
# install.packages("VIM")

library(VIM)

# Create an aggregation plot 
dc_select3<-dc_select2
aggr(dc_select3,
     prop = FALSE,      # Show counts instead of proportions
     numbers = TRUE,      # Show the counts on the plot
     ylab = c("Histogram of Missing Data", "Combinations"))
set.seed(123)

# Configuration of the MICE model
dc_select3<-dc_select %>% filter(!is.na(diabetes_status))
imp_0 <- mice(dc_select3, maxit = 0)
imp_0

pred <- imp_0$predictorMatrix

# Selects the column "age_cat1" and assigns 0 to it
pred[, "age_cat1"] <- 0

options(max.print = 999999)
print(pred)

# method <- imp_0$method
# method["aware"] <- ""
# method["in_treatment"] <- ""
# method["control"] <- ""


# Start the imputation
library(mice)
library(haven)
dc_select3<-as.data.frame(dc_select3) %>% zap_labels()
         
imp_regress <- mice(dc_select3, m=10, maxit=100, print = TRUE)
plot(imp_regress, layout=c(2,1))
imp_regress_complete<-complete(imp_regress, action = 10)

missing_summary <- dc_select3 %>%
  # 1. Calculate the number of missing values for every column
  summarise(across(everything(), ~sum(is.na(.)))) %>%
  # 2. Reshape data from wide to long format
  tidyr::pivot_longer(everything(),
               names_to = "variable",
               values_to = "n_miss") %>%
  # 3. Calculate the percentage of missing values
  mutate(pct_miss = (n_miss / nrow(dc_select3)) * 100) %>%
  # 4. Keep only variables with at least one missing value
  filter(n_miss > 0) %>%
  # 5. Sort the results to show the most affected variables first
  arrange(desc(n_miss))

dc_select4<-dc_select3 %>% filter(!is.na(diabetes_status))
sum(!complete.cases(dc$q2546))

# Print the final table
print(missing_summary)
write_csv(missing_summary, "missing_summary.csv")
```


# Table 2a: Unweighted socio-demographic characteristics of participants

```{r table1a, message=FALSE, warning=FALSE, paged.print=FALSE}
# Assuming 'wt' is your actual weight variable
dc2 <- dc_select3 
dc2$q3300<-as.numeric(dc2$q3300)
dc2$q3301<-as.numeric(dc2$q3301)
dc2_w <- svydesign(id=~dc2$q1001, 
                   weights = ~1, 
                   data = dc2)

t1a <- dc2_w %>% 
  tbl_svysummary(
    include = c(urban, sex, age_cont, age_cat, marrital, wealthscore_cat1,
                edu),
    statistic = list(
      all_categorical() ~ "{n} ({p})",
      all_continuous() ~ "{mean} ({sd})"
    ),
    digits = list(all_categorical() ~ c(0, 1),
                  all_continuous() ~ c(1, 1, 1)),
    missing = "no", 
    missing_text = "Missing",
    label = list(
      urban ~ "Type of community",
      sex ~ "Sex of participant",
      age_cont ~ "Age in years [mean (SD)]",
      age_cat ~ "Age group (years)",
      marrital ~ "Marital status",
      wealthscore_cat1 ~ "Socio-economic class",
      edu ~ "Education level"
       )
  )
#t1a
```

# Table 2b: Weighted socio-demographic characteristics of participants

```{r table1b, message=FALSE, warning=FALSE, paged.print=FALSE}
dc2 <- dc_select3
dc2$q3300 <- as.numeric(dc2$q3300)
dc2$q3301 <- as.numeric(dc2$q3301)
dc2<-dc2 %>% filter(!is.na(pweight))
dc2<-dc2 %>% filter(!is.na(diabetes_status))
# Make sure 'pweight' is the correct weight variable name
dc2_w_real <- svydesign(id = ~dc2$q1001, 
                        weights = ~dc2$pweight, 
                        data = dc2)

t1b <- dc2_w_real %>% 
  tbl_svysummary(
    include = c(urban, sex, age_cont, age_cat, marrital, wealthscore_cat1, 
                edu),
    statistic = list(
      all_categorical() ~ "{p}",
      all_continuous() ~ "{mean}"
    ),
    digits = list(all_categorical() ~ c(1, 1, 1),
                  all_continuous() ~ c(1, 1, 1)),
    missing = "no", 
    missing_text = "Missing",
    label = list(
      urban ~ "Type of community",
      sex ~ "Sex of participant",
      age_cont ~ "Age in years [mean (SD)]",
      age_cat ~ "Age group (years)",
      marrital ~ "Marital status",
      wealthscore_cat1 ~ "Socio-economic class",
      edu ~ "Education level"
    ) 
  ) %>% add_ci(
    statistic = list(
      all_continuous() ~ "{conf.low}, {conf.high}",
      all_categorical() ~ "{conf.low}, {conf.high}"
    )) %>%
  modify_header( all_stat_cols() ~ "N= {n_unweighted}")

#t1b # Display the table
```

# Table 2. Socio-demographic characteristics of participants

```{r des_combine, echo=FALSE, message=FALSE, warning=FALSE, paged.print=FALSE}
#########################
#Merging unweighted and weighted tables

des_combine<-tbl_merge(
  tbls = list(t1a, t1b),
  tab_spanner =c("**Unweighted**", "**Weighted**"))
des_combine
gtsave(as_gt(des_combine), "Table1.docx")
```


# Table 3a: Unweighted modifiable risk characteristics of participants

```{r table1a, message=FALSE, warning=FALSE, paged.print=FALSE}
# Assuming 'wt' is your actual weight variable
dc2 <- dc_select3
dc2$q3300<-as.numeric(dc2$q3300)
dc2$q3301<-as.numeric(dc2$q3301)
dc2_w <- svydesign(id=~dc2$q1001, 
                   weights = ~1, 
                   data = dc2)

t2a <- dc2_w %>% 
  tbl_svysummary(
    include = c(MET_minutes_cat, q3300, 
                q3301, fruit_vigi, smoke_combined, 
                alcohol_disorder_cat,
                bmi, bmi_cat, waist_cat, total_cholesterol, total_Triglycerides, control_htn),
    statistic = list(
      all_categorical() ~ "{n} ({p})",
      all_continuous() ~ "{mean} ({sd})"
    ),
    digits = list(all_categorical() ~ c(0, 1),
                  all_continuous() ~ c(1, 1, 1)),
    missing = "no", 
    missing_text = "Missing",
    label = list(
     # MET_minutes ~ "Metabolic equivalent of task (MET) [mean (SD)]",
      MET_minutes_cat~ "MET category",
      q3300 ~ "Fruit consumption per typical day [mean (SD)]", # Shorter label
    #  fruit ~ "Fruit consumption category", # Add label
      q3301 ~ "Vegetable consumption per typical day [mean (SD)]", # Shorter label
    #  vigi ~ "Vegetable consumption category", # Add label
      fruit_vigi ~ "Fruit & vegetable consumption",
      smoke_combined ~ "Tobacco use",
          #  alcohol_disorder ~ "Alcohol disorder [mean (SD)/CI]", 
      alcohol_disorder_cat ~ "Alcohol disorder category", # Add label
   #   alcohol_amount ~ "Standard drinks (last week) [mean (SD)/CI]",
      bmi ~ "BMI",
      bmi_cat ~ "BMI category", 
      waist_cat ~ "Waist circumference category (cm)", # More descriptive label
   #   waist_bmi ~ "BMI * Waist circumference",
   #   food_security_cat ~ "Food security status",
   #   htn ~ "Uncontrolled hypertension",
      control_htn ~ "Having hypertension",
            total_cholesterol ~ "Total Cholesterol", 
      total_Triglycerides ~ "Toal Triglycerides"
    )
  )
#t2a
```

# Table 3b: Weighted modifiable risk characteristics of participants

```{r table1b, message=FALSE, warning=FALSE, paged.print=FALSE}
dc2 <- dc_select3
dc2$q3300 <- as.numeric(dc2$q3300)
dc2$q3301 <- as.numeric(dc2$q3301)
dc2<-dc2 %>% filter(!is.na(pweight))
dc2<-dc2 %>% filter(!is.na(diabetes_status))
# Make sure 'pweight' is the correct weight variable name
dc2_w_real <- svydesign(id = ~dc2$q1001, 
                        weights = ~dc2$pweight, 
                        data = dc2)

t2b <- dc2_w_real %>% 
  tbl_svysummary(
    include = c( 
                MET_minutes_cat, q3300, 
                q3301, fruit_vigi, smoke_combined, 
                alcohol_disorder_cat,
                bmi, bmi_cat, waist_cat, total_cholesterol, total_Triglycerides, control_htn),
    statistic = list(
      all_categorical() ~ "{p}",
      all_continuous() ~ "{mean}"
    ),
    digits = list(all_categorical() ~ c(1, 1, 1),
                  all_continuous() ~ c(1, 1, 1)),
    missing = "no", 
    missing_text = "Missing",
    label = list(
     # MET_minutes ~ "Metabolic equivalent of task (MET) [mean (SD)]",
      MET_minutes_cat~ "MET category",
      q3300 ~ "Fruit consumption per typical day [mean (SD)]", # Shorter label
  #    fruit ~ "Fruit consumption category", # Add label
      q3301 ~ "Vegetable consumption per typical day [mean (SD)]", # Shorter label
  #    vigi ~ "Vegetable consumption category", # Add label
      fruit_vigi ~ "Fruit & vegetable consumption",
      smoke_combined ~ "Tobacco use",
          #  alcohol_disorder ~ "Alcohol disorder [mean (SD)/CI]", 
      alcohol_disorder_cat ~ "Alcohol disorder category", # Add label
   #   alcohol_amount ~ "Standard drinks (last week) [mean (SD)/CI]",
      bmi ~ "BMI",
      bmi_cat ~ "BMI category", 
      waist_cat ~ "Waist circumference category (cm)", # More descriptive label
   #   waist_bmi ~ "BMI * Waist circumference",
   #   food_security_cat ~ "Food security status",
   #   htn ~ "Uncontrolled hypertension",
      control_htn ~ "Having hypertension",
            total_cholesterol ~ "Total Cholesterol", 
      total_Triglycerides ~ "Toal Triglycerides"
    ) 
  ) %>% add_ci(
    statistic = list(
      all_continuous() ~ "{conf.low}, {conf.high}",
      all_categorical() ~ "{conf.low}, {conf.high}"
    )) %>%
  modify_header( all_stat_cols() ~ "N= {n_unweighted}")

#t2b # Display the table
```

# Table 3: Modifiable risk characteristics of participants

```{r des_combine, echo=FALSE, message=FALSE, warning=FALSE, paged.print=FALSE}
#########################
#Merging unweighted and weighted tables

des_combine2<-tbl_merge(
  tbls = list(t2a, t2b),
  tab_spanner =c("**Unweighted**", "**Weighted**"))
des_combine2
gtsave(as_gt(des_combine2), "Table2.docx")
```

# Prevalence of pre-T2D and undiagnosed T2D
```{r echo=TRUE, message=FALSE, warning=FALSE, paged.print=FALSE}
# df_plot <- dc %>% 
#   filter(diabetes_status!="Not determined") %>% 
#   group_by(diabetes_status) %>% 
#   summarise(n = n()) %>% 
#   mutate(p = round(n/sum(n)*100, 5)) 
# print(df_plot)

prevaence_weight<-dc %>% filter(diabetes_status!="Not determined")
prevaence_weight <- svydesign(id = ~prevaence_weight$q1001, 
                        weights = ~prevaence_weight$pweight, 
                        data = prevaence_weight)

prevaence <- prevaence_weight %>% 
  tbl_svysummary(
    include = c(diabetes_status),
    statistic = list(
      all_categorical() ~ "{p}",
      all_continuous() ~ "{mean}"
    ),
    digits = list(all_categorical() ~ c(1, 1, 1),
                  all_continuous() ~ c(1, 1, 1)),
    missing = "no", 
    label = list(
    diabetes_status = "Prevence of diabetes"
    ) 
  ) %>% add_ci(
    statistic = list(
      all_continuous() ~ "{conf.low}, {conf.high}",
      all_categorical() ~ "{conf.low}, {conf.high}"
    )) %>%
  modify_header( all_stat_cols() ~ "N= {n_unweighted}")
prevaence
#t1b # Display the table
```


# Bivariate analysis of pre-T2D

```{r pre_dia_bi, echo=TRUE, message=FALSE, warning=FALSE, paged.print=FALSE}

dc2 <- dc_select2 
dc2$q3300 <- as.numeric(dc2$q3300)
dc2$q3301 <- as.numeric(dc2$q3301)
dc2<-dc2 %>% filter(!is.na(pweight))
dc3<-dc2 %>% filter(diabetes_status=="No Diabetes" | diabetes_status=="Prediabetes" )
dc3$pre_t2d<-factor(dc3$diabetes_status, levels = c("No Diabetes", "Prediabetes"))
# Make sure 'pweight' is the correct weight variable name
dc3_w_real <- svydesign(id = ~dc3$q1001, 
                        weights = ~dc3$pweight, 
                        data = dc3)

t3 <- dc3_w_real %>%
  tbl_svysummary(
    by = pre_t2d,
    include = c(
      urban, sex, age_cat, 
                MET_minutes_cat, fruit_vigi, smoke_combined, 
                alcohol_disorder_cat, bmi_cat, waist_cat, total_cholesterol, total_Triglycerides, control_htn
    ),
    statistic = list(
      all_categorical() ~ "{n_unweighted} ({p})", # Added '%' to the format
      all_continuous() ~ "{n_unweighted} ({mean})" # Added standard deviation to continuous variables
    ),
    digits = list(
      all_categorical() ~ c(0, 1),
      all_continuous() ~ c(0, 1)
    ),
    missing = "ifany",
    missing_text = "Missing",
    percent = "row",
    label = list( # Changed 'llabel' to 'label'
      urban ~ "Type of community",
      sex ~ "Sex of participant",
    #  age_cont ~ "Age in years", # Removed "[mean (SD)]" as it's already included
      age_cat ~ "Age group (years)",
    #  marrital ~ "Marital status",
    #  wealthscore_cat1 ~ "Socio-economic class",
    #  edu ~ "Education level",
    # insurance ~ "Insurance entitlement",
      smoke_combined ~ "Smoking",
      alcohol_disorder_cat ~ "Alcohol disorder category",
    #  bmi ~ "BMI",
      bmi_cat ~ "BMI category",
  #    bmi_cat2 ~ "BMI with Asian category",
      waist_cat ~ "Waist circumference category (cm)",
  #    food_security_cat ~ "Food security status",
      MET_minutes_cat ~ "MET category",
  #    q3300 ~ "Fruit consumption per typical day", # Shorter label
   #   fruit ~ "Fruit consumption category",
   #   q3301 ~ "Vegetable consumption per typical day", # Shorter label
   #   vigi ~ "Vegetable consumption category",
      fruit_vigi ~ "Fruit and vegetable consumption",
    #  htn ~ "Uncontrolled hypertension",
      total_cholesterol ~ "Total Cholesterol",
      total_Triglycerides ~ "Total Triglycerides", # Corrected typo "Toal"
      control_htn ~ "Having hypertension"
    )
  ) %>%
  add_p() %>%
  bold_p() %>%
  modify_header(all_stat_cols() ~ "**{level}**, N = {n_unweighted}") 

# t3 # Display the table

```


# Bivariate analysis of undiagnosis
```{r pre_diagnosed_bi, echo=TRUE, message=FALSE, warning=FALSE, paged.print=FALSE}

dc2 <- dc_select3
dc2$q3300 <- as.numeric(dc2$q3300)
dc2$q3301 <- as.numeric(dc2$q3301)
dc2<-dc2 %>% filter(!is.na(pweight))
dc3<-dc2 %>% filter(diabetes_status=="No Diabetes" | diabetes_status=="Diagnosed T2D" )
dc3$Undiagnosed<-factor(dc3$diabetes_status, levels = c("No Diabetes", "Diagnosed T2D"))
# Make sure 'pweight' is the correct weight variable name
dc3_w_real <- svydesign(id = ~dc3$q1001, 
                        weights = ~dc3$pweight, 
                        data = dc3)

t4 <- dc3_w_real %>% 
  tbl_svysummary(by=Undiagnosed,
    include = c(
      urban, sex, age_cat, 
                MET_minutes_cat, fruit_vigi, smoke_combined, 
                alcohol_disorder_cat, bmi_cat, waist_cat, total_cholesterol, total_Triglycerides, control_htn
    ),
    statistic = list(
      all_categorical() ~ "{n_unweighted} ({p})", # Added '%' to the format
      all_continuous() ~ "{n_unweighted} ({mean})" # Added standard deviation to continuous variables
    ),
    digits = list(
      all_categorical() ~ c(0, 1),
      all_continuous() ~ c(0, 1)
    ),
    missing = "ifany",
    missing_text = "Missing",
    percent = "row",
    label = list( # Changed 'llabel' to 'label'
      urban ~ "Type of community",
      sex ~ "Sex of participant",
    #  age_cont ~ "Age in years", # Removed "[mean (SD)]" as it's already included
      age_cat ~ "Age group (years)",
    #  marrital ~ "Marital status",
    #  wealthscore_cat1 ~ "Socio-economic class",
    #  edu ~ "Education level",
    # insurance ~ "Insurance entitlement",
      smoke_combined ~ "Smoking",
      alcohol_disorder_cat ~ "Alcohol disorder category",
    #  bmi ~ "BMI",
      bmi_cat ~ "BMI category",
  #    bmi_cat2 ~ "BMI with Asian category",
      waist_cat ~ "Waist circumference category (cm)",
  #    food_security_cat ~ "Food security status",
      MET_minutes_cat ~ "MET category",
  #    q3300 ~ "Fruit consumption per typical day", # Shorter label
   #   fruit ~ "Fruit consumption category",
   #   q3301 ~ "Vegetable consumption per typical day", # Shorter label
   #   vigi ~ "Vegetable consumption category",
      fruit_vigi ~ "Fruit and vegetable consumption",
    #  htn ~ "Uncontrolled hypertension",
      total_cholesterol ~ "Total Cholesterol",
      total_Triglycerides ~ "Total Triglycerides", # Corrected typo "Toal"
      control_htn ~ "Having hypertension"
    )
  ) %>%
  add_p() %>%
  bold_p() %>%
  modify_header(all_stat_cols() ~ "**{level}**, N = {n_unweighted}") 


#t4 # Display the table
```


# Supplementary Table 1. Bivariate analysis

```{r bi_combine_pre, echo=TRUE, message=FALSE, warning=FALSE, paged.print=FALSE}
#########################
#Merging unweighted and weighted tables

bi_combine<-tbl_merge(
  tbls = list(t3, t4),
  tab_spanner =c("**Pre-T2D**", "**Undiagnosed T2D**"))
bi_combine
gtsave(as_gt(bi_combine), "Supplementary Table 1.docx")
```


# Logistic regression analysis of pre-T2D [case-available analysis]
```{r pre_dia_log, echo=TRUE, message=FALSE, warning=FALSE, paged.print=FALSE}


#dc3<-dc2 %>% select(-alcohol)
#removing smoking Having insurance vig fruit
dc3<-dc_select2 %>%mutate(response=case_when(
                      diabetes_status=="No Diabetes" ~ 0, 
                      diabetes_status=="Prediabetes" ~ 1
                    )) %>% filter(!is.na(response))

# Convert to an unordered factor
dc3$waist_cat <- factor(dc3$waist_cat, ordered = FALSE) 

# Now you can relevel
dc3$waist_cat <- relevel(dc3$waist_cat, ref = "Normal")
dc3$smoke_combined <- relevel(dc3$smoke_combined, ref = "Non")

# Sex 
# Sex 
dc3$sex <- relevel(dc3$sex, ref = "Female")

#BMI 
dc3$bmi_cat <- relevel(dc3$bmi_cat, ref = "Normal (18.5-24.9)")

# dc3 <- dc3 %>%
#   mutate(sex_age_combined = paste0(sex, ", ", age_cat, "yrs."))

# Convert to factor (optional but recommended)
# dc3$sex_age_combined <- as.factor(dc3$sex_age_combined)

# Fit a logistic regression model with more selective interactions
# complete cases
mod1 <- glm(response ~ urban+ sex+ age_cat+ sex*age_cat + 
                MET_minutes_cat+ smoke_combined+ 
                alcohol_disorder_cat+ bmi_cat+ waist_cat+ total_cholesterol+ total_Triglycerides+ control_htn ,
              # Add only specific interaction terms of interest (examples)
              data = (dc3), family = binomial(), na.action = na.omit)

#Number of observation
nobs(mod1)

# Check VIFs
if(!require(car)) install.packages('car')
library(car)
vif(mod1) 

# 1. Predict probabilities for the positive class
predicted_probs <- predict(mod1, type = "response")

# 2. Extract the true outcomes from the model's data
# This assumes your dependent variable is named 'response' in the dataset
true_outcomes <- mod1$data$response

# 3. Load the pROC library
# Load the pROC library
library(pROC)

# 1. Extract the true outcomes used for model fitting
true_outcomes <- mod1$y 

# 2. Extract the predicted probabilities (fitted values)
predicted_probs <- mod1$fitted.values

# Check the lengths to confirm they match
print(paste("Length of true outcomes:", length(true_outcomes)))
print(paste("Length of predicted probs:", length(predicted_probs)))

# 3. Create the ROC curve object and calculate AUC
roc_curve <- roc(response = true_outcomes, predictor = predicted_probs)
auc_value <- auc(roc_curve)

# Print the result
print(paste("The AUC for the model is:", round(auc_value, 4)))


plot(roc_curve,
     main = "ROC Curve for Model 'mod1'",
     print.auc = TRUE, # Automatically adds the AUC value to the plot
     col = "#0073C2FF",
     lwd = 3)

summary(mod1) 
nobs(mod1)
#mod1_step <- step(mod1, direction = "both")

mod1_step_tab <- mod1 %>% 
  tbl_regression(exponentiate = TRUE,
                 pvalue_fun = ~style_pvalue(.x, digits = 3),
                 estimate_fun = ~style_ratio(.x, digits = 1),
                    label = list(
 urban ~ "Type of community",
sex ~ "Sex of participant",

# age_cont ~ "Age in years [Median (IQR)]",

# sex_age_combined ~ "Sex and age combined", 

age_cat ~ "Age group (years)",

#marrital ~ "Marital status",

#wealthscore_cat1 ~ "Wealth quintile",

# edu ~ "Education level",

# insurance ~ "Insurance entitlement",

#smoke ~ "Current smoker",

#smokeless_tobacco ~ "Smokeless tobacco use",

# e_cigarette ~ "E-cigarette smoker",

smoke_combined ~ "Former and current smoker",

# alcohol_disorder ~ "Alcohol disorder [Median (IQR)]",

alcohol_disorder_cat ~ "Alcohol disorder category", # Add label

# alcohol_amount ~ "Standard drinks (last week) [Median (IQR)]",

# bmi ~ "BMI",

bmi_cat ~ "BMI category",

waist_cat ~ "Waist circumference category (cm)", # More descriptive label

# waist_bmi ~ "BMI * Waist circumference"

# food_security_cat ~ "Food security status",

# MET_minutes ~ "Metabolic equivalent of task (MET) [Median (IQR)]",

MET_minutes_cat~ "MET category (cut-off at 600 minutes/week",

# q3300 ~ "Fruit consumption (daily)", # Shorter label

# fruit ~ "Fruit consumption category", # Add label

# q3301 ~ "Vegetable consumption (daily)", # Shorter label

# vigi ~ "Vegetable consumption category", # Add label
total_cholesterol ~ "Total Cholesterol",
#htn ~ "Controlled hypertension",
control_htn ~ "Having hypertension",
total_Triglycerides ~ "Total Triglycerides"


                 )) %>% 
  bold_p() %>% 
  modify_header(all_stat_cols() ~ "**{level}**, N = {n_unweighted}")

#mod1_step_tab


```


# Logistic regression analysis of undiagnosis [case-available analysis]
```{r undia_bi, echo=TRUE, message=FALSE, warning=FALSE, paged.print=FALSE}


#removing smoking Having insurance vig fruit
dc4<-dc_select2 %>%mutate(response=case_when(
                      diabetes_status=="No Diabetes" ~ 0, 
                      diabetes_status=="Undiagnosed T2D" ~ 1
                    )) %>% filter(!is.na(response))

# Sex 
dc4$sex <- relevel(dc4$sex, ref = "Female")

#BMI
dc3$bmi_cat <- relevel(dc3$bmi_cat, ref = "Normal (18.5-24.9)")


# Convert to an unordered factor
dc4$waist_cat <- factor(dc4$waist_cat, ordered = FALSE) 

# Now you can relevel
dc4$waist_cat <- relevel(dc4$waist_cat, ref = "Normal")
dc4$smoke_combined <- relevel(dc4$smoke_combined, ref = "Non")

mod2 <- glm(response ~ urban+ sex+ age_cat+ sex*age_cat + 
                MET_minutes_cat+ smoke_combined+ 
                alcohol_disorder_cat+ bmi_cat+ waist_cat+ total_cholesterol+ total_Triglycerides+ control_htn ,
              # Add only specific interaction terms of interest (examples)
              data = (dc4), family = binomial())
#Number of observation
nobs(mod2)

# Check VIFs
if(!require(car)) install.packages('car')
library(car)
vif(mod2) 

summary(mod2) 

# 1. Predict probabilities for the positive class
predicted_probs <- predict(mod2, type = "response")

# 2. Extract the true outcomes from the model's data
# This assumes your dependent variable is named 'response' in the dataset
true_outcomes <- mod2$data$response

# 3. Load the pROC library
# Load the pROC library
library(pROC)

# 1. Extract the true outcomes used for model fitting
true_outcomes <- mod2$y 

# 2. Extract the predicted probabilities (fitted values)
predicted_probs <- mod2$fitted.values

# Check the lengths to confirm they match
print(paste("Length of true outcomes:", length(true_outcomes)))
print(paste("Length of predicted probs:", length(predicted_probs)))

# 3. Create the ROC curve object and calculate AUC
roc_curve <- roc(response = true_outcomes, predictor = predicted_probs)
auc_value <- auc(roc_curve)

# Print the result
print(paste("The AUC for the model is:", round(auc_value, 4)))


plot(roc_curve,
     main = "ROC Curve for Model 'mod2'",
     print.auc = TRUE, # Automatically adds the AUC value to the plot
     col = "#0073C2FF",
     lwd = 3)


mod2_step_tab <- mod2 %>% 
  tbl_regression(exponentiate = TRUE,
                 pvalue_fun = ~style_pvalue(.x, digits = 3),
                 estimate_fun = ~style_ratio(.x, digits = 1),
                    label = list(
urban ~ "Type of community",
sex ~ "Sex of participant",

# age_cont ~ "Age in years [Median (IQR)]",

# sex_age_combined ~ "Sex and age combined", 

age_cat ~ "Age group (years)",

#marrital ~ "Marital status",

#wealthscore_cat1 ~ "Wealth quintile",

# edu ~ "Education level",

# insurance ~ "Insurance entitlement",

#smoke ~ "Current smoker",

#smokeless_tobacco ~ "Smokeless tobacco use",

# e_cigarette ~ "E-cigarette smoker",

smoke_combined ~ "Former and current smoker",

# alcohol_disorder ~ "Alcohol disorder [Median (IQR)]",

alcohol_disorder_cat ~ "Alcohol disorder category", # Add label

# alcohol_amount ~ "Standard drinks (last week) [Median (IQR)]",

# bmi ~ "BMI",

bmi_cat ~ "BMI category",

waist_cat ~ "Waist circumference category (cm)", # More descriptive label

# waist_bmi ~ "BMI * Waist circumference"

# food_security_cat ~ "Food security status",

# MET_minutes ~ "Metabolic equivalent of task (MET) [Median (IQR)]",

MET_minutes_cat~ "MET category (cut-off at 600 minutes/week",

# q3300 ~ "Fruit consumption (daily)", # Shorter label

# fruit ~ "Fruit consumption category", # Add label

# q3301 ~ "Vegetable consumption (daily)", # Shorter label

# vigi ~ "Vegetable consumption category", # Add label
total_cholesterol ~ "Total Cholesterol",
#htn ~ "Controlled hypertension",
control_htn ~ "Having hypertension",
total_Triglycerides ~ "Total Triglycerides"

                 )) %>% bold_p()

#mod2_step_tab
```

# Supplementary File 3. Case-available analysis logistic regression

```{r bi_combine_pre, echo=TRUE, message=FALSE, warning=FALSE, paged.print=FALSE}
#########################
#Merging unweighted and weighted tables

bi_combine<-tbl_merge(
  tbls = list(mod1_step_tab, mod2_step_tab),
  tab_spanner =c("**Prediabetes**", "**Undiagnosed T2D**"))
bi_combine
gtsave(as_gt(bi_combine), "Supplementary File 3.docx")
```

# Table 4. Logistic regression analysis

```{r mult_combine_pre, echo=TRUE, message=FALSE, warning=FALSE, paged.print=FALSE}
#########################
#Merging unweighted and weighted tables

mult_combine<-tbl_merge(
  tbls = list(mod1_step_tab, mod2_step_tab),
  tab_spanner =c("**Pre-T2D**", "**Undiagnosed T2D**"))
mult_combine
gtsave(as_gt(mult_combine), "Table4.docx")
```


# Logistic regression with imputed dataset for pre-t2D
```{r message=FALSE, warning=FALSE, include=FALSE, paged.print=FALSE}

expr<-expression({
  # First, create the 'response' variable for the current imputed dataset
  # The variables like 'aware' are directly accessible within this environment
  response <- case_when(
                      diabetes_status=="No Diabetes" ~ 0, 
                      diabetes_status=="Prediabetes" ~ 1,
                    
    # Add other conditions if 'aware' can have more values and you want to handle them
    # For example, if there's a 'No T2D' category, you might want to assign NA or 0 depending on your definition
    TRUE ~ NA_real_ # Assign NA for any other unexpected values in 'aware'
                     # Or assign 0 if "No T2D" should map to 0
  )
  
bmi_cat<- relevel(bmi_cat, ref = "Normal (18.5-24.9)")
sex<-relevel(sex, ref = "Female")
# Convert the ordered factor to a regular factor
waist_cat <- factor(waist_cat, ordered = FALSE)

# Now, you can successfully relevel it
waist_cat <- relevel(waist_cat, ref = "Normal")
  
  f1<-glm(response ~ urban+ sex+ age_cat1+ sex*age_cat1 + 
                MET_minutes_cat+ smoke_combined+ 
                alcohol_disorder_cat+ bmi_cat+ waist_cat+ total_cholesterol+ total_Triglycerides+ control_htn,
            family = binomial())
  }
  )

imp_mod1 <- with(imp_regress, expr, weight=pweight) 
imp_mod1_pool<-pool(imp_mod1) 
#summary(mod1_pool)
#nobs(imp_mod1)

summary(imp_mod1) 

imp_regress_complete <- complete(imp_regress, action = 1)

imp_mod1_step_tab_1 <- imp_mod1 %>% 
  tbl_regression(exponentiate = TRUE,
                 pvalue_fun = ~style_pvalue(.x, digits = 3),
                 estimate_fun = ~style_ratio(.x, digits = 1),
                    label = list(
urban ~ "Type of community",
sex ~ "Sex of participant",

# age_cont ~ "Age in years [Median (IQR)]",

# sex_age_combined ~ "Sex and age combined", 

age_cat1 ~ "Age group (years)",

#marrital ~ "Marital status",

#wealthscore_cat1 ~ "Wealth quintile",

# edu ~ "Education level",

# insurance ~ "Insurance entitlement",

#smoke ~ "Current smoker",

#smokeless_tobacco ~ "Smokeless tobacco use",

# e_cigarette ~ "E-cigarette smoker",

smoke_combined ~ "Former and current smoker",

# alcohol_disorder ~ "Alcohol disorder [Median (IQR)]",

alcohol_disorder_cat ~ "Alcohol disorder category", # Add label

# alcohol_amount ~ "Standard drinks (last week) [Median (IQR)]",

# bmi ~ "BMI",

bmi_cat ~ "BMI category",

waist_cat ~ "Waist circumference category (cm)", # More descriptive label

# waist_bmi ~ "BMI * Waist circumference"

# food_security_cat ~ "Food security status",

# MET_minutes ~ "Metabolic equivalent of task (MET) [Median (IQR)]",

#MET_minutes_cat~ "MET category (cut-off at 600 minutes/week",

# q3300 ~ "Fruit consumption (daily)", # Shorter label

# fruit ~ "Fruit consumption category", # Add label

# q3301 ~ "Vegetable consumption (daily)", # Shorter label

# vigi ~ "Vegetable consumption category", # Add label
total_cholesterol ~ "Total Cholesterol",
#htn ~ "Controlled hypertension",
control_htn ~ "Having hypertension",
total_Triglycerides ~ "Total Triglycerides"


                 )) %>% 
  bold_p() %>% 
  modify_header(all_stat_cols() ~ "**{level}**, N = {n_unweighted}")


```


# Logistic regression with imputed dataset for UDD
```{r message=FALSE, warning=FALSE, include=FALSE, paged.print=FALSE}

# No changes needed in the first three lines
expr <- expression({
  response <- case_when(
    diabetes_status == "No Diabetes" ~ 0,
    diabetes_status == "Undiagnosed T2D" ~ 1,
    TRUE ~ NA_real_
  )
  bmi_cat<- relevel(bmi_cat, ref = "Normal (18.5-24.9)")
sex<-relevel(sex, ref = "Female")
# Convert the ordered factor to a regular factor
waist_cat <- factor(waist_cat, ordered = FALSE)

# Now, you can successfully relevel it
waist_cat <- relevel(waist_cat, ref = "Normal")

  
  f1<-glm(response ~ urban+ sex+ age_cat1+ sex*age_cat1 + 
                MET_minutes_cat+ smoke_combined+ 
                alcohol_disorder_cat+ bmi_cat+ waist_cat+ total_cholesterol+ total_Triglycerides+ control_htn,
            family = binomial())
  }
  )

imp_mod2 <- with(imp_regress, expr, weight=pweight) 
imp_mod2_pool<-pool(imp_mod2) 
#summary(mod1_pool)


summary(imp_mod2_pool) 


imp_mod1_step_tab_2 <- imp_mod2 %>% 
  tbl_regression(exponentiate = TRUE,
                 pvalue_fun = ~style_pvalue(.x, digits = 3),
                 estimate_fun = ~style_ratio(.x, digits = 1),
                    label = list(
urban ~ "Type of community",
sex ~ "Sex of participant",

# age_cont ~ "Age in years [Median (IQR)]",

# sex_age_combined ~ "Sex and age combined", 

age_cat1 ~ "Age group (years)",

#marrital ~ "Marital status",

#wealthscore_cat1 ~ "Wealth quintile",

# edu ~ "Education level",

# insurance ~ "Insurance entitlement",

#smoke ~ "Current smoker",

#smokeless_tobacco ~ "Smokeless tobacco use",

# e_cigarette ~ "E-cigarette smoker",

smoke_combined ~ "Former and current smoker",

# alcohol_disorder ~ "Alcohol disorder [Median (IQR)]",

alcohol_disorder_cat ~ "Alcohol disorder category", # Add label

# alcohol_amount ~ "Standard drinks (last week) [Median (IQR)]",

# bmi ~ "BMI",

bmi_cat ~ "BMI category",

waist_cat ~ "Waist circumference category (cm)", # More descriptive label

# waist_bmi ~ "BMI * Waist circumference"

# food_security_cat ~ "Food security status",

# MET_minutes ~ "Metabolic equivalent of task (MET) [Median (IQR)]",

#MET_minutes_cat~ "MET category (cut-off at 600 minutes/week",

# q3300 ~ "Fruit consumption (daily)", # Shorter label

# fruit ~ "Fruit consumption category", # Add label

# q3301 ~ "Vegetable consumption (daily)", # Shorter label

# vigi ~ "Vegetable consumption category", # Add label
total_cholesterol ~ "Total Cholesterol",
#htn ~ "Controlled hypertension",
control_htn ~ "Having hypertension",
total_Triglycerides ~ "Total Triglycerides"


                 )) %>% 
  bold_p() %>% 
  modify_header(all_stat_cols() ~ "**{level}**, N = {n_unweighted}")

#imp_mod1_step_tab_2


# Load the required package


```

# Table 4. Logistic regression analysis with imputed dataset

```{r mult_combine_pre, echo=TRUE, message=FALSE, warning=FALSE, paged.print=FALSE}
#########################
#Merging unweighted and weighted tables

mult_combine_imput2<-tbl_merge(
  tbls = list(imp_mod1_step_tab_1, imp_mod1_step_tab_2),
  tab_spanner =c("**Pre-T2D**", "**Undiagnosed T2D**"))
mult_combine_imput2
gtsave(as_gt(mult_combine_imput2), "Table4a.docx")
```


# Model diagnostics
```{r}
# install.packages("pROC")
library(pROC)
library(purrr)

# Step 1: Get a list of the completed datasets
# The number 'm' is the number of imputations you ran (e.g., 5, 10)
m <- length(imp_mod1$analyses)
completed_datasets <- map(1:m, ~complete(imp_regress, .x))

# Step 2: Calculate predicted probabilities for each dataset
# We use map2 to iterate over the datasets and models at the same time
predicted_probs <- map2(
  .x = imp_mod2$analyses, 
  .y = completed_datasets,
  ~predict(.x, newdata = .y, type = "response")
)

# Step 3: Create a list of ROC curves
# First, we need the actual 'response' variable from each dataset
# Note: The expression must match what you used to create the response variable
list_of_responses <- map(completed_datasets, ~case_when(
    .$diabetes_status == "No Diabetes" ~ 0,
    .$diabetes_status == "Undiagnosed T2D" ~ 1,
    TRUE ~ NA_real_
  )
)

# Now create the ROC objects
list_of_rocs <- map2(
  .x = list_of_responses, 
  .y = predicted_probs, 
  ~roc(.x, .y, quiet = TRUE)
)

# Step 4: Pool the AUC values and print the summary
pooled_auc <- map_dbl(list_of_rocs, ~as.numeric(.x$auc))
cat("Pooled AUC:", mean(pooled_auc), "\n")
cat("AUC Std Dev:", sd(pooled_auc), "\n")

# Step 5: Plot the ROC curves to visualize variability
# Plot the first curve
# 1. CREATE THE PLOT CANVAS
# This command MUST run first to open the graphics window and draw the first curve.
plot(list_of_rocs[[1]], 
     main = "ROC Curves Across Imputations", 
     col = "grey80") # 'grey80' is a light grey color

# 2. ADD MORE LINES TO THE EXISTING PLOT
# purrr::walk() iterates through the rest of the list and adds each curve as a line.
# This will fail if the plot() command above did not run successfully.
purrr::walk(list_of_rocs[-1], ~lines(.x, col = "grey80"))

# 3. ADD THE RED AVERAGE CURVE
# The 'add = TRUE' argument tells R to draw on the same plot instead of creating a new one.
plot(roc(unlist(list_of_responses), unlist(predicted_probs)), 
     add = TRUE, 
     col = "red", 
     lwd = 2)

# 4. ADD THE LEGEND
legend("bottomright", 
       legend = c("Individual Imputations", "Average Performance"), 
       col = c("grey80", "red"), 
       lwd = c(1, 2))

```
